# Supplementary material for: Changes in conditional net survival and dynamic prognostic factors in patients with newly diagnosed metastatic prostate cancer initially treated with androgen deprivation therapy
Source: Cancer Med. 2019 Sep 11;8(15):6566–77. doi: 10.1002/cam4.2502 (PMC6825980; doi:10.1002/cam4.2502)
Supplement: Supplementary file 5 [file CAM4-8-6566-s005.xlsx]

## Sheet: sTable1
Supporitng Table 1. Proportional hazard ratios for cause-specific death in the Cox regression analysis
			Crude				Adjusted
				95%CI				95%CI
Variables			HR	lower	upper		HR	lower	upper
Age, y							―	―	―
	≥73		1.197	0.885	1.619
	<73		1	―	―
BMI, kg/m2,							―	―	―
	<18.5		1.87938	1.05858	3.33661
	18.5-24.9		1.08151	0.71529	1.63522
	>25		1	―	―
ECOG-PS
	≥1		1.57486	1.13172	2.18393		1.37529	0.97037	1.94919
	0		1	―	―		1	―	―
Biopsy Gleason Score
	≥9		1.72182	1.24297	2.38514		1.66694	1.19612	2.3231
	≤8		1	―	―		1	―	―
Site of metastasis							―	―	―
	Lymph node
		Yes	1.44	1.058	1.96		1.41588	1.02277	1.96008
		No	1	―	―		1	―	―
	Visceral
		Yes	0.981	0.594	1.62
		No	1	―	―
Presence of bone pain							―	―	―
	Yes		1.3441	0.9827	1.83
	No		1	―	―
EOD score
	≥3		2.09542	1.54208	2.84731		2.2876	1.57093	3.33122
	≤2		1	―	―		1	―	―
Serum markers at baseline
	PSA level, ng/ml
		≥297	1.1859	0.87549	1.60636		0.66028	0.46621	0.93514
		>297	1	―	―		1	―	―
	Hb level, g/dl
		<12	2.17579	1.56898	3.01728		1.60876	1.12809	2.29424
		≥12	1	―	―		1	―	―
	ALP level, IU						―	―	―
		350 ≤	1.99787	1.44168	2.76863
		>350	1	―	―
	LDH level , IU
		≥220	2.2651	1.61763	3.17172		1.84595	1.281	2.66006
		>220	1	―	―		1	―	―
Hormone therapy
	LHRH antagonist						―	―	―
		Yes	1.36737	0.83632	2.23564
		No	1	―	―
	Antiandrogen						―	―	―
		Yes	1.03493	0.67711	1.58185
		No	1	―	―
Local treatment							―	―	―
		Yes	0.61008	0.31148	1.19698
		No	1	―	―
*Bone metaanalysis was excluded from further analysis from here due to strong correlation with EOD score
Multivariable model met proportional hazard assumption.
IQR: Interquartile range; BMI: body mass index; ECOG-PS: Eastern Cooperative Oncology Group Performance Status; PSA: prostate-specific antigen; Hb: hemoglobin; ALP: alkaline phosphatase; LDH: lactate dehydrogenase; EOD: extent of bone disease; LHRH: Luteinizing hormone-releasing hormone
