# Supplementary material for: Changes in conditional net survival and dynamic prognostic factors in patients with newly diagnosed metastatic prostate cancer initially treated with androgen deprivation therapy
Source: Cancer Med. 2019 Sep 11;8(15):6566–77. doi: 10.1002/cam4.2502 (PMC6825980; doi:10.1002/cam4.2502)
Supplement: Supplementary file 6 [file CAM4-8-6566-s006.xlsx]

## Sheet: sTable2
Supprting Table 2. Proportional hazard ratios in Cox regression analysis for overall death
			Crude				Adjusted
				95%CI				95%CI
Variables			HR	lower	upper		HR	lower	upper
Age, y							―	―	―
	≥73		1.359	1.034	1.786
	<73		1	―	―
BMI, kg/m2,
	<18.5		2.4969	1.51526	4.11449		1.96417	1.16654	3.30719
	18.5-24.9		1.23521	0.83811	1.82045		1.03001	0.69516	1.52616
	>25		1	―	―		1	―	―
ECOG-PS
	≥1		1.6319	1.23379	2.15845		1.43818	1.07094	1.93135
	0		1	―	―		1	―	―
Biopsy Gleason Score
	≥9		1.65207	1.2325	2.21446		1.64662	1.2166	2.22863
	≤8		1	―	―		1	―	―
Site of metastasis
	Lymph node						―	―	―
		Yes	1.294	0.982	1.703
		No	1	―	―
	Visceral						―	―	―
		Yes	1.138	0.743	1.742
		No	1	―	―
Presence of bone pain							―	―	―
	Yes		1.26156	0.95459	1.66726
	No		1	―	―
EOD score
	≥2		1.78775	1.35094	2.36579		2.07178	1.48143	2.89738
	≤1		1	―	―		1	―	―
Serum marker at baseline
	PSA level, ng/ml
		≥297	1.13353	0.86263	1.4895		0.67808	0.49807	0.92315
		>297	1	―	―		1	―	―
	Hb level, g/dl
		<12	2.12398	1.58157	2.85243		1.58057	1.13295	2.20503
		≥12	1	―	―		1	―	―
	ALP level, IU						―	―	―
		≥350	1.80366	1.34943	2.41078
		>350	1	―	―
	LDH level, IU
		≥220	2.21565	1.64826	2.97837		1.71473	1.24861	2.35486
		>220	1	―	―		1	―	―
Hormone therapy
	LHRH antagonist						―	―	―
		Yes	1.24907	0.79423	1.9644
		No	1	―	―
	Antiandrogen						―	―	―
		Yes	1.066	0.727	1.563
		No	1	―	―
Local treatment							―	―	―
		Yes	0.55264	0.29283	1.04297
		No	1	―	―
*Bone metaanalysis was excluded from further analysis from here due to strong correlation with EOD score
Multivariable model met proportional hazard assumption.
HR: hazard ratio; CI: confidence interval; BMI: body mass index; ECOG-PS: Eastern Cooperative Oncology Group Performance Status; PSA: prostate-specific antigen; Hb: hemoglobin; ALP: alkaline phosphatase; LDH: lactate dehydrogenase; EOD: extent of bone disease; LHRH: Luteinizing hormone-releasing hormone
