# Supplementary material for: Changes in conditional net survival and dynamic prognostic factors in patients with newly diagnosed metastatic prostate cancer initially treated with androgen deprivation therapy
Source: Cancer Med. 2019 Sep 11;8(15):6566–77. doi: 10.1002/cam4.2502 (PMC6825980; doi:10.1002/cam4.2502)
Supplement: Supplementary file 7 [file CAM4-8-6566-s007.xlsx]

## Sheet: sTable3
Supporting Table 3. Conditional five-year net cause-specific survival of patients in relation to clinical and tumor chracteristics
			Baseline	1 year	2 year	3 year	4 year	5 year
Cohort,n			605	488	341	249	165	112
5-year CS rates			0.656 (95%CI:0.594-0.719)	0.645 (95%CI:0.573-0.720)	0.683 (95%CI:0.591-0.774)	0.652 (95%CI:0.532-0.772)	0.802 (95%CI:0.662-0.941)	0.906 (95%CI:0.757-1.055)
Age
	≥73		0.652 (95%CI:0.555-0.750)	0.706 (95%CI:0.592-0.820)	0.775 (95%CI:0.629-0.920)	0.785 (95%CI:0.578-0.993)	0.935 (95%CI:0.698-1.173)	1.124 (95%CI:0.863-1.385)
	<73		0.657 (95%CI:0.579-0.735)	0.586 (95%CI:0.490-0.682)	0.594 (95%CI:0.478-0.710)	0.536 (95%CI:0.400-0.672)	0.676 (95%CI:0.515-0.837)	0.719 (95%CI: 0.552-0.886)
BMI, kg/m2,
	<18.5		0.568 (95%CI:0.456-0.681)	0.574 (95%CI: 0.445-0.703)	0.675 (95%CI:0.529-0.820)	0.682 (95%CI: 0.481-0.883)	0.868 (95%CI: 0.636-1.099)	0.987 (95%CI: 0.750-1.225)
	18.5-24.9		0.705 (95%CI:0.615-0.796)	0.692 (95%CI:0.583-0.801)	0.655 (95%CI: 0.513-0.798)	0.635 (95%CI:0.462-0.809)	0.757 (95%CI: 0.557-0.956)	0.861 (95%CI: 0.646-1.076)
	>25		0.682 (95%CI:0.556-0.807)	0.657 (95%CI:0.512-0.801)	0.764 (95%CI: 0.606-0.921)	0.637 (95%CI: 0.397-0.878)	0.827 (95%CI: 0.536-1.118)	0.861 (95%CI:0.646-1.076)
ECOG-PS
	≥1		0.590 (95%CI:0.493-0.687)	0.649 (95%CI:0.536-0.761)	0.688 (95%CI: 0.544-0.831)	0.692 (95%CI: 0.516-0.868)	0.898 (95%CI: 0.688-1.109)	1.036 (95%CI:0.814-1.258)
	0		0.737 (95%CI:0.655-0.819)	0.670 (95%CI: 0.568-0.772)	0.703 (95%CI: 0.585-0.822)	0.630 (95%CI: 0.462-0.798)	0.746 (95%CI: 0.555-0.937)	0.807 (95%CI:0.606-1.008)
Biopsy Gleason Score
	≥9		0.585 (95%CI:0.499-0.671)	0.543 (95%CI:0.441-0.645)	0.594 (95%CI: 0.474-0.714)	0.591 (95%CI: 0.426-0.755)	0.763 (95%CI: 0.562-0.964)	0.867 (95%CI: 0.651-1.083)
	≤8		0.784 (95%CI:0.698-0.870)	0.810 (95%CI: 0.713-0.907)	0.817 (95%CI: 0.678-0.955)	0.731 (95%CI:0.548-0.914)	0.837 (95%CI: 0.635-1.039)	N/A
Site of metastasis
	Lymph node
		Yes	0.618 (95%CI:0.534-0.703)	0.600 (95%CI:0.497-0.703)	0.645 (95%CI:0.518-0.771)	0.557 (95%CI:0.379-0.735)	0.659 (95%CI:0.455-0.864)	0.759 (95%CI:0.533-0.986)
		No	0.695 (95%CI:0.604-0.786)	0.698 (95%CI:0.595-0.801)	0.722 (95%CI:0.594-0.851)	0.748 (95%CI:0.600-0.896)	0.951 (95%CI:0.784-1.119)	1.047 (95%CI:0.880-1.214)
	Visceral
		Yes	0.606 (95%CI:0.397-0.814)	0.702 (95%CI:0.467-0.937)	0.775 (95%CI:0.523-1.027)	0.808 (95%CI:0.548-1.067)	N/A	N/A
		No	0.661 (95%CI:0.595-0.726)	0.642 (95%CI:0.565-0.719)	0.673 (95%CI:0.575-0.771)	0.631 (95%CI:0.500-0.762)	0.775 (95%CI:0.621-0.928)	0.872 (95%CI:0.707-1.037)
Presence of bone pain
	Yes		0.672 (95%CI:0.568-0.776)	0.669 (95%CI:0.533-0.805)	0.624 (95%CI:0.442-0.806)	0.632 (95%CI:0.423-0.841)	0.760 (95%CI:0.519-1.002)	0.825 (95%CI:0.573-1.077)
	No		0.679 (95%CI:0.594-0.764)	0.672 (95%CI:0.576-0.769)	0.738 (95%CI:0.625-0.852)	0.697 (95%CI:0.545-0.849)	0.864 (95%CI:0.689-1.038)	0.985 (95%CI:0.800-1.170)
EOD score
	≥2		0.541 (95%CI:0.456-0.626)	0.523 (95%CI:0.423-0.624)	0.517 (95%CI:0.387-0.647)	0.447 (95%CI:0.296-0.599)	0.550 (95%CI:0.370-0.730)	0.647 (95%CI:0.446-0.848)
	≤1		0.802 (95%CI: 0.715-0.888)	0.765 (95%CI:0.666-0.863)	0.805 (95%CI:0.699-0.911)	0.797 (95%CI:0.645-0.949)	0.926 (95%CI:0.762-1.090)	0.971 (95%CI:0.809-1.133)
Serum markers at baseline
	PSA level, ng/ml
		>295	0.655 (95%CI:0.567-0.743)	0.534 (95%CI:0.376-0.692)	0.659 (95%CI:0.515-0.804)	0.672 (95%CI:0.516-0.828)	0.830 (95%CI:0.649-1.010)	0.937 (95%CI:0.750-1.124)
		≤295	0.656 (95%CI:0.567-0.744)	0.599 (95%CI:0.456-0.742)	0.693 (95%CI:0.577-0.809)	0.620 (95%CI:0.441-0.798)	0.755 (95%CI:0.546-0.964)	0.851 (95%CI:0.624-1.077)
	Hb level, g/dl
		≤12	0.589 (95%CI:0.478-0.701)	0.565 (95%CI:0.370-0.760)	0.614 (95%CI:0.409-0.820)	0.705 (95%CI:0.472-0.937)	0.881 (95%CI:0.605-1.156)	N/A
		>12	0.687 (95%CI:0.613-0.762)	0.582 (95%CI:0.455-0.709)	0.705 (95%CI:0.607-0.802)	0.637 (95%CI:0.502-0.773)	0.780 (95%CI:0.623-0.937)	0.879 (95%CI:0.712-1.047)
	ALP level, IU
		350<	0.553 (95%CI:0.458-0.648)	0.576 (95%CI:0.462-0.690)	0.568 (95%CI:0.412-0.723)	0.504 (95%CI:0.321-0.686)	0.634 (95%CI:0.414-0.853)	0.715 (95%CI:0.477-0.954)
		≤350	0.736 (95%CI:0.655-0.817)	0.698 (95%CI:0.603-0.792)	0.761 (95%CI:0.656-0.866)	0.761 (95%CI:0.616-0.906)	0.916 (95%CI:0.752-1.080)	1.039 (95%CI:0.868-1.209)
	LDH level, IU
		>220	0.498 (95%CI:0.386-0.611)	0.551 (95%CI:0.412-0.690)	0.470 (95%CI:0.271-0.667)	0.414 (95%CI:0.167-0.661)	0.568 (95%CI:0.238-0.897)	N/A
		≤220	0.731 (95%CI:0.658-0.804)	0.688 (95%CI:0.602-0.774)	0.758 (95%CI:0.660-0.854)	0.731 (95%CI:0.602-0.860)	0.866 (95%CI:0.723-1.008)	0.965 (95%CI:0.817-1.114)
Hormone therapy
	LHRH antagonist*
		used	0.734 (95%CI:0.503-0.870)	0.276 (95%CI: 0.032-0.619)	0.302 (95%CI:0.031-0.660)	N/A	N/A	N/A
		not used	0.662 (95%CI:0.593-0.723)	0.660 (95%CI: 0.581-0.728)	0.700 (95%CI:0.596-0.781)	0.665 (95%CI:0.526-0.772)	0.814 (95%CI:0.617-0.916)	0.923 (95%CI:0.532-0.990)
	Antiandrogen
		used	0.655 (95%CI:0.587-0.722)	0.662 (95%CI: 0.586-0.739)	0.699 (95%CI:0.601-0.796)	0.661 (95%CI:0.530-0.793)	0.804 (95%CI:0.651-0.957)	0.913 (95%CI:0.750-1.076)
		not used	0.702 (95%CI: 0.551-0.853)	0.553 (95%CI: 0.322-0.784)	0.603 (95%CI:0.354-0.852)	0.630 (95%CI:0.371-0.889)	0.788 (95%CI:0.495-1.082)	0.845 (95%CI:0.539-1.150)
Local treatment
		Yes	0.660 (95%CI:0.448-0.871)	0.669 (95%CI: 0.454-0.883)	0.725 (95%CI:0.497-0.953)	0.767 (95%CI:0.532-1.002)	1.038 (95%CI:0.787-1.290)	N/A
		No	0.665 (95%CI:0.600-0.730)	0.651 (95%CI: 0.573-0.729)	0.682 (95%CI:0.584-0.781)	0.647 (95%CI:0.520-0.774)	0.785 (95%CI:0.638-0.931)	0.873 (95%CI:0.717-1.028)
*95%CI was estimated based on log-transformation
CS: conditional survival, CI: confidence interval; BMI: body mass index; ECOG-PS: Eastern Cooperative Oncology Group Performance Status; PSA: prostate-specific antigen; Hb: hemoglobin; ALP: alkaline phosphatase; LDH: lactate dehydrogenase; EOD: extent of bone disease; LHRH: Luteinizing hormone-releasing hormone
