# Supplementary material for: Changes in conditional net survival and dynamic prognostic factors in patients with newly diagnosed metastatic prostate cancer initially treated with androgen deprivation therapy
Source: Cancer Med. 2019 Sep 11;8(15):6566–77. doi: 10.1002/cam4.2502 (PMC6825980; doi:10.1002/cam4.2502)
Supplement: Supplementary file 8 [file CAM4-8-6566-s008.xlsx]

## Sheet: sTable4
Supporting Table 4. Proportional hazard ratios for conditional five-year net cause-specific survival of patients in relation to clinical and tumor characteristics
		Baseline (n = 605)	1 year (n = 488)	2 year (n = 341)	3 year (n = 249)	4 year (n = 165)	5 year (n = 112)
ECOG-PS ≥ 1
	P-value	0.0733	0.2029	0.2839	0.6333	0.4826	0.0413
	HR	1.37529	1.27986	1.27624	1.13031	0.74638	0.32237
	95%CI	0.97-1.94	0.88-1.87	0.82-1.99	0.68-1.87	0.33-1.69	0.11-0.96
Biopsy Gleason Score ≥ 9
	P-value	0.0025	0.0026	0.0022	0.0403	0.1916	0.3747
	HR	1.66694	1.76805	2.06456	1.70831	1.60795	1.53016
	95%CI	1.20-2.32	1.22-2.56	1.30-3.29	1.02-2.85	0.79-3.28	0.60-3.91
Lymph node metastasis
	P-value	0.0361	0.2401	0.2418	0.7437	0.2382	0.2331
	HR	1.41588	1.23861	1.30326	1.08694	1.55896	1.81893
	95%CI	1.02-1.96	0.87-1.77	0.84-2.03	0.66-1.79	0.75-3.26	0.68-4.86
EOD score ≥ 2
	P-value	<.0001	0.0028	0.0658	0.0256	0.0349	0.0303
	HR	2.2876	1.83765	1.56255	1.83642	2.22306	2.91082
	95%CI	1.57-3.33	1.23-2.74	0.97-2.51	1.08-3.13	1.06-4.67	1.11-7.65
PSA level > 295 ng/ml
	P-value	0.0194	0.1777	0.3892	0.5076	0.8291	0.6704
	HR	0.66028	0.7647	0.80656	0.8293	0.9182	1.23033
	95%CI	0.47-0.94	0.52-1.13	0.49-1.32	0.48-1.44	0.42-1.99	0.47-3.20
Hb level ≤ 12 g/dl
	P-value	0.0087	0.0118	0.4005	0.6084	0.5964	0.2662
	HR	1.60876	1.67753	1.25802	1.17618	1.26076	1.78947
	95%CI	1.13-2.29	1.12-2.51	0.74-2.15	0.63-2.19	0.53-2.97	0.64-4.99
LDH level > 220 IU
	P-value	0.001	0.0451	0.0814	0.0892	0.4662	0.6523
	HR	1.84595	1.50492	1.55096	1.61591	1.32296	1.26115
	95%CI	1.28-2.66	1.01-2.24	0.95-2.54	0.93-2.81	0.62-2.81	0.46-3.46
HR: hazard ratio; CI: confidence interval; BMI: body mass index; ECOG-PS: Eastern Cooperative Oncology Group Performance Status; PSA: prostate-specific antigen; Hb: hemoglobin; ALP: alkaline phosphatase; LDH: lactate dehydrogenase; EOD: extent of bone disease
