# Supplementary material for: Changes in conditional net survival and dynamic prognostic factors in patients with newly diagnosed metastatic prostate cancer initially treated with androgen deprivation therapy
Source: Cancer Med. 2019 Sep 11;8(15):6566–77. doi: 10.1002/cam4.2502 (PMC6825980; doi:10.1002/cam4.2502)
Supplement: Supplementary file 9 [file CAM4-8-6566-s009.xlsx]

## Sheet: sTable 5
Supporing Table 5. Sequential therapies after CRPC
		Number of the patients (%)
Total No. of CRPC		270
Docetaxel		102 (37.8)
ARAT	Abiraterone acetate	25 (9.3)
	Enzalutamide	47 (17.4)
	Abiraterone and enzalutamide	24 (8.9)
Cabazitaxel		17 (6.3)
Any of above		185 (68.5)
CRPC, castration-resistant prostate cancer; ARAT, androgen receptor-axis targeted; EMP, estramustine phosphate
